# Supplementary material for: Generation of a genetically engineered porcine melanoma model featuring oncogenic control through conditional Cre recombination
Source: Sci Rep. 2025 Jan 10;15:1616. doi: 10.1038/s41598-024-82554-w (PMC11724099; doi:10.1038/s41598-024-82554-w)
Supplement: Supplementary file 2 — Supplementary Material 2 [file 41598_2024_82554_MOESM2_ESM.xlsx]

## Sheet: Figure 1
Figure 1D	Oncogene cassette			CreERT2			RN18S

## Sheet: Figure 2
Figure 2E	PCR gels	RN18S, EGFP, BRAFV600E, CreERT2

## Sheet: Figure 3
Figure 3F	PCR gels	EGFP, BRAFV600E, RN18S									CreERT2

## Sheet: Figure 4
Figure 4A	CMV-to-DsRed						CreERT2						RN18S
Figure 4B	BRAFV600E						BRAFV600E					BRAF						p-ERK
	ERK						pAKT						AKT						p53
	β-actin

## Sheet: Figure 6
Figure 6B	PCR gels	BRAFV600E					EGFP					RN18S					CreERT2
Figure 6C	PCR gels	BRAFV600E, EGFP										RN18S, CreERT2
Figure 6D	PCR gels	EGFP, BRAFV600E										RN18S, CreERT2
Figure 6E	PCR gels	EGFP				RN18S, CreERT2, BRAFV600E

## Sheet: Supplementary Figure 1
Supplementary Figure 1C	PCR gels	Endogenous human TYR					human GAPDH
		Endogenous mouse Tyr				Mouse Gapdh

## Sheet: Supplementary Figure 2
Supplementary Figure 2B

## Sheet: Supplementary Figure 4
Supplementary Figure 4E	PCR gels				BRAFV600E		CreERT2		RN18S			EGFP

## Sheet: Supplementary Figure 6
Supplementary Figure 6D	PCR gels	CreERT2			RN18S
